# Supplementary material for: Low Dietary Diversity and Low Haemoglobin Status in Ghanaian Female Boarding and Day Senior High School Students: A Cross-Sectional Study
Source: Medicina (Kaunas). 2024 Jun 26;60(7):1045. doi: 10.3390/medicina60071045 (PMC11279379; doi:10.3390/medicina60071045)
Supplement: Supplementary file 1 [file medicina-60-01045-s001.zip]

Archive with 1 entries (1 files):
- medicina-3036245-supplementary.pdf
